# Supplementary material for: A novel long non-coding RNA connects obesity to impaired adipocyte function
Source: Mol Metab. 2024 Oct 1;90:102040. doi: 10.1016/j.molmet.2024.102040 (PMC11544081; doi:10.1016/j.molmet.2024.102040)
Supplement: Multimedia component 7 [file mmc7.xlsx]

## Sheet: Fig.1c-e
Figure 1c	RT-PCR (r.u.)		Figure 1d	RMA (TC0400009300.hg.1)				Figure 1e						Figure 1c	Housekeeping genes (HK)
Baseline	2-year post-WL		Control	Baseline	2-year post-WL	5-year post-WL			Fat samples	linc-GALNTL6-4 (RT-PCR)					18S	RPLP0	ACTB	GAPDH	PPIA
0.000468391	0.00206449		5.99	5.11	4.76	4.66			SC	Mean	SD	[Min-Max]		Mean Ct	6.011	24.1807	18.1855	23.2363	19.6325
0.00283979	0.00770494		4.78	4.21	5.96	5.31		NO	n=73	0.00216028	0.00281705	[0,0000429-0,0149885]		SD	0.781638	0.79641	0.894028	1.25677	0.732784
3.6041e-05	0.000465155		5.88	3.92	5.63	5.65		Obesity	n=136	0.000484191	0.000838443	[0,000007-0,0077049]		SE	0.123588	0.125923	0.141358	0.198712	0.115863
0.000338161	0.00254168		7.03	5.26	4.84	4.16			OM	Mean	SD	[Min-Max]
0.000109256	0.00153239		5.09	6.11	7.91	8.67		NO	n=59	0.00315079	0.00418632	[0,0000262-0,0211969]
0.000198304	0.00179724		7.57	3.32	5.03	6.33		Obesity	n=111	0.000614489	0.000699738	[0,0000213-0,0037212]
0.000465155	0.00552427		6.43	5.28	5.44	5.78
0.00025275	0.00247218		5.46	4.39	5.13	4.62		Two-sided t-Student
0.000601145	0.00182233		5.1	4.88	3.35	7.4		SC_Obesity vs NO	3.85961e-06
0.00026902	0.000425074		6.44	4.1	6.6	5.62		OM_Obesity vs NO	2.09865e-05
0.000124635	0.000404941		4.53	4.14	4.87	5.33		NO_SC vs OM	0.0207942
0.000240779	0.000162193		5.71	4.85	8.1	4.84		Obesity_SC vs OM	0.000253492
0.00143972	0.000422137		5.91	3.8	4.3	5.03
0.000272775	0.0017481		4.27	3.9	4.12	6.03
0.00086801	0.00439476		4.2	4.77	4.46	4.59
6.81938e-05	0.000117098		5.73	5.1	5.87	6.68
0.00107608	0.00326206		4.52	3.97	4.14	4.01
0.0014199	0.000601145		5.38	4.4	4	6.49
0.000592869	0.00382586		5.46	5.15	5.11	7.08
0.00031771	0.00224355		6.2	3.69	6.25	6.91
0.000221562	0.00227487		6.66	4.59	4.93	5.4
0.000139253	0.000862015		6.72	4.64	4.53	7.53
4.34586e-05	0.00042803		6.81	5.77	6.85	6.28
			5.21	4.54	6.53	8.09
Paired t-Student			5.4	5.29	6.6	4.26
Post-WL vs Baseline	0.00016		4.35	5.12	4.41	4.83
Two-sided t-Student			5.81	4.59	6.08	4.55
Post-WL vs Baseline	0.000775616		4.83	4.34	6.84	5.72
				4.15	4.37	4.38
				4.02	4.22	5.34
				4.21	6.41	6.14
				5.49	3.88	4.98
				4.02	4.54	6.65
				3.52	4.14	6.66
				4.11	5.67	6.92
				5.14	4.14	6.06
				4.97	4.73	6.12
				4.46	6.29	6.55
				4.67	4.85
				3.98	4.47
				4.34	6.2
				5.42	6.97
				4.29	5.39
				5.29	4.9
				4.41	5.51
				3.97	5.78
				4.7	4.16
				4.34	4.45
				4.2	4.91
				4.67
			Two-sided t-Student
			Baseline vs NO	1.49815e-08
			Post-2y vs Baseline	7.18526e-05
			Post-5y vs Baseline	9.92069e-10
			Post-5y vs Post-2y	0.0222696

## Sheet: Fig.1g-h
Figure 1g
	Fat samples	linc-GALNTL6-4 (RNA-seq)
	SC	Mean	SD	[Min-Max]
Non-obese	n=277	0.0590646	1.03026	[-2,969271-2,969271]
Obese	n=58	-0.282084	0.785552	[-2,213464-1,113086]
Two-sided t-Student
SC_Obesity vs NO	0.001736
Figure 1h
	SC	Mean	SD	[Min-Max]
Fat mass below median	n=168	0.260345	1.07197	[-2,613759-2,969271]
Fat mass above median	n=167	-0.255723	0.851488	[-2,969271-1,452838]
Two-sided t-Student
SC_Above vs below median	4.2583e-09

## Sheet: Fig.2c-d
Figure 2c					Figure 2d
SVC_SC fat	MA_SC fat	SVC_OM fat	MA_OM fat		SVC_SC fat	MA_SC fat	SVC_OM fat	MA_OM fat
1.56e-05	3.18e-05	3.81e-05	0.0031292		0	0.183	0.165	0.433
1.27e-05	0.0003048	7.9e-06	0.0002082		0	0.716	0	3.029
1.02e-05	0.000175	5.3e-06	0.0004849		0	0.273	0	1.474
0	6.45e-05	4.9e-06	0.0006053		0	0	0	1.017
0	7.06e-05	8e-06	0.0006011		0	0	0	0
0	0.0005687	1.83e-05	0.0014298		0	0	0	0
0	0.0009698	0.0001131	0.0004782		0.085	0.486	0	4.166
0	0.0001364	3.92e-05	7.83e-05		0.089	0.629	0	0.272
	3.34e-05	1.99e-05	0.0010539		0.076	0.281	0	1.495
	7.11e-05		0.0002375		0.222	0.336	0.103	0.789
	0.0001889		0.0004985		0	0.998	0
	7.6e-06		0.000365			0.266
			0.0054106
			0.0036955		Two-sided t-Student
			0.0007299		MA vs SVC_SC	0.00464251
			0.0014497		MA vs SVC_OM	0.00698473
			0.0012023		MA_SC vs MA_OM	0.0340979
			0.0013621
			0.001835
Two-sided t-Student
MA vs SVC_SC	0.0489713
MA vs SVC_OM	0.0106621
MA_SC vs MA_OM	0.0119814

## Sheet: Fig.2f
Figure 2f									Figure 2f*					Figure 2f**					Figure 2f	Housekeeping genes (HK)
Lean	Day 0	Day 2	Day 5	Day 7	Day 9	Day 12	Day 14		Lean	Day 0	Day 7	Day 14		Woman	Day 0	Day 7	Day 14			18S	RPLP0	ACTB	GAPDH	PPIA
Rep#1	0	0	2.90722e-05	7.30883e-05	0.000186311	0.00013451	0.000145167		Rep#1	1.4e-06	3.68e-05	0.0001969		Rep#1	1.01506e-06	2.39436e-05	0.000251004		Mean Ct	<6	22.425	17.837	20.8873	19.0587
Rep#2	0	0	2.2652e-05	6.10352e-05	0.000188912	0.000136388	0.000188912		Rep#2	1.5e-06	2.48e-05	0.0002039		Rep#2	9.02231e-07	2.8672e-05	0.000232578		SD	---	0.608847	0.768111	0.4672	0.287171
Rep#3	0	0	1.91805e-05	4.65777e-05	0.000153444	0.000182477	0.000165601		Rep#3	1.4e-06	2.79e-05	0.0002458		Rep#3	9.14826e-07	2.32889e-05	0.000232578		SE	---	0.11116	0.140237	0.0852986	0.05243
									Rep#4	1.4e-06	1.57e-05	0.000214		Rep#4	1.0436e-06	2.8672e-05	0.000282395
ANOVA (post-hoc Bf)																	0.000354974
Day7 vs 0	0.00885386								ANOVA (post-hoc Bf)					ANOVA (post-hoc Bf)			0.000242454
Day14 vs 0	9.57032e-08								Day7 vs 0	0.0840139				Day7 vs 0	0.801321		0.000263483
Day14 vs 7	2.48898e-05								Day14 vs 0	9.71377e-09				Day14 vs 0	3.00467e-08
									Day14 vs 7	2.89947e-08				Day14 vs 7	9.27185e-08
Obese	Day 0	Day 2	Day 5	Day 7	Day 9	Day 12	Day 14
Rep#1	0	0	0	4.14003e-05	0.000128139	0.000100536	0.000126375		Obese	Day 0	Day 7	Day 14		Man	Day 0	Day 7	Day 14
Rep#2	0	0	2.28096e-05	4.75564e-05	6.4964e-05	0.000143168	0.000177487		Rep#1	1.8e-06	1.36e-05	0.0002278		Rep#1	7.48238e-07	1.3657e-05	0.000142179
Rep#3	0	8.94802e-06	1.01371e-05	4.53041e-05	0.000130832	8.45404e-05	0.000155586		Rep#2	1.5e-06	2.06e-05	0.0002458		Rep#2	8.8981e-07	1.70484e-05	0.000186311
									Rep#3	1.7e-06	1.5e-05	0.0002766		Rep#3	7.48238e-07	1.46372e-05	0.000208163
ANOVA (post-hoc Bf)									Rep#4	1.6e-06	1.35e-05	0.0002785		Rep#4	8.24487e-07	1.30102e-05	0.000198304
Day7 vs 0	0.448245																0.000146177
Day14 vs 0	8.51483e-06								ANOVA (post-hoc Bf)					ANOVA (post-hoc Bf)			0.000165601
Day14 vs 7	2.06162e-05								Day7 vs 0	0.602362				Day7 vs 0	0.959197		0.000151332
									Day14 vs 0	3.58211e-09				Day14 vs 0	1.75721e-08
									Day14 vs 7	5.91301e-09				Day14 vs 7	4.57726e-08

## Sheet: Fig.2g
Figure 2g						Figure 2g*						Figure 2g**				Figure 2g	Housekeeping genes (HK)
	Day 0	Day 14	Day 14+MCM	Day 14+TNF			Day 14	Day 14+PAM3	Day 14+Poly	Day 14+MCM			Control	LPS 0.1			18S	RPLP0	ACTB	GAPDH	PPIA
Rep#1	0	0.000111552	2.90722e-05	4.19782e-05		Rep#1	1.94483e-05	1.6241e-05	3.00974e-05	3.14175e-06		Rep#1	3.97138e-05	1.69307e-05		Mean Ct	7.37	23.964	18.621	23.913	19.777
Rep#2	4.1744e-06	0.000135445	1.29203e-05	2.62013e-05		Rep#2	2.02741e-05	3.29354e-05	1.2567e-05	1.36753e-06		Rep#2	2.05572e-05	1.27424e-05		SD	0.879457	0.788236	0.780348	0.757673	0.542485
Rep#3	0	0.000133581	1.98569e-05	3.57921e-05		Rep#3	3.27079e-05	2.56621e-05	2.2652e-05	5.782e-06		Rep#3	3.05176e-05	5.82222e-06		SE	0.278109	0.249262	0.246768	0.239597	0.171549
						Rep#4	2.71253e-05	2.88714e-05	2.56621e-05	2.58752e-06		Rep#4	3.11588e-05	1.07151e-05
Two-sided t-Student												Rep#5	3.20348e-05	5.90349e-06
Day14 vs 0	8.72618e-05					Two-sided t-Student
MCM vs Day14	0.000292994					PAM3 vs Day14	0.833556					Two-sided t-Student
TNF vs Day14	0.00049879					Poly vs Day14	0.674395					LPS vs Ctrl	0.000581073
						MCM vs Day14	0.000558843

## Sheet: Fig.2h-i
Figure 2h			Fluorescence/DAPI			Figure 2i	Nuclei expression (%)			Cytoplasm expression (%)
D0	Quantification	Nuclei #	AU	RU			ACTB	U6	linc-GALNTL6-4	ACTB	U6	linc-GALNTL6-4
Rep#1	2638	4	659.5	2.14814		Rep#1	32.9439	109.919	22.6977	65.8879	32.2291	27.9441
Rep#2	785	6	130.833	0.426153		Rep#2	31.6019	50.9247	63.7553	66.8077	56.8975	75.2945
Rep#3	569	6	94.8333	0.308893		Rep#3	38.1059	63.5709	55.5022	66.8077	33.8315	30.5791
Rep#4	2743	8	342.875	1.11682		Rep#4	26.2081	91.1578	22.077	50.6307	29.0465	53.2413
D7	Quantification	Nuclei #	AU	RU		Rep#5	38.9066	43.4202	27.9441	57.7577	24.595	9.87974
Rep#1	536540	5	107308	349.526		Rep#6	27.7024	33.1352	23.4981	58.564	29.2486	47.6523
Rep#2	426269	7	60895.6	198.35		Rep#7	27.3211	26.3603	41.1972	56.9625	29.2486	69.767
Rep#3	378171	4	94542.8	307.946		Rep#8	39.1772	97.7005	25.0107	85.1504	39.9547	59.8996
Rep#4	333561	6	55593.5	181.08		Rep#9	34.5818	66.7314	143.457	60.2104	36.2597	88.3081
D14	Quantification	Nuclei #	AU	RU		Rep#10	40.2786	74.0431	53.9845	63.6435	34.5423	42.3554
Rep#1	558823	4	139706	455.052		Rep#11	46.9138	50.5729	24.6664	61.4756	32.2291	29.1308
Rep#2	1406200	7	200886	654.329		Rep#12	48.2328	67.1955	88.9223	74.1277	47.1862	73.2356
Rep#3	647265	7	92466.4	301.183
Rep#4	784160	8	98020	319.273		Mean	35.9978	64.5609	49.3927	64.0022	35.4391	50.6073
Two-sided t-Student						Two-sided t-Student
Day7 vs 0	0.000763556					ACTB	2.60982e-08
Day14 vs 0	0.00184486					U6	0.00121097
Day14 vs 7	0.106682					CLCN343	0.923524

## Sheet: Fig.3
Figure 3a	FISH (fluorescence/cells)			Figure 3b	Red-oil (%)			Figure 3c	RT-PCR (%)
	Control	LoF			Control	LoF			Ctrl_Rep#1	Ctrl_Rep#2	Ctrl_Rep#3	Ctrl_Rep#4	LoF_Rep#1	LoF_Rep#2	LoF_Rep#3	LoF_Rep#4
Rep#1	44.6837	2.007		Rep#1	101.869	83.2888		Linc-GALNTL6-4	101.359	137.504	86.4221	74.7151	59.4386	51.3869	40.8802	76.8157
Rep#2	46.7118	5.128		Rep#2	108.275	59.5836		ADIPOQ	100.776	106.522	94.6814	98.0204	72.7568	82.425	79.0673	81.8556
Rep#3	57.5615	6.019		Rep#3	94.5008	58.6225		FABP4	105.272	100.984	97.5437	96.2008	89.1385	95.5363	85.5074	83.7477
Rep#4	57.9596	7.397		Rep#4	95.7822	91.9381		FASN	104.751	106.952	90.5611	97.7361	74.0701	82.7575	80.4945	74.0701
Rep#5	75.0691	16.242		Rep#5	89.3753	98.6653
				Rep#6	110.198	71.4362		Two-sided t-Student
Two-sided t-Student								Linc-GALNTL6-4	0.0334118
LoF vs Ctrl	3.34056e-05			Two-sided t-Student				ADIPOQ	0.000763686
				LoF vs Ctrl	0.0136676			FABP4	0.0129817
								FASN	0.00218176

## Sheet: Fig.4
Figure 4a	FISH (fluorescence/cells)			Figure 4b	Red-oil (%)			Figure 4c	RT-PCR (%)
	Control	GoF			Control	GoF			Ctrl_Rep#1	Ctrl_Rep#2	Ctrl_Rep#3	Ctrl_Rep#4	GoF_Rep#1	GoF_Rep#2	GoF_Rep#3	GoF_Rep#4
Rep#1	97.048	153.91		Rep#1	93.8604	107.99		Linc-GALNTL6-4	106	70	124	100	3988	4047	2980	2022
Rep#2	96.231	160.366		Rep#2	89.3188	106.981		ADIPOQ	91.0258	101.702	103.839	108.249	126.081	130.527	125.21	128.73
Rep#3	46.085	169.727		Rep#3	99.4113	125.652		FABP4	103.621	95.3506	107.275	121.53	126.691	120.691	132.071	118.207
Rep#4	40.333	183.367		Rep#4	110.513	117.073		FASN	89.4389	96.525	108.596	102.029	120.495	106.361	105.627	115.587
Rep#5	78.68	194.342		Rep#5	107.485	129.689
				Rep#6	99.4113	132.212		Two-sided t-Student
Two-sided t-Student								Linc-GALNTL6-4	0.000588718
GoF vs Ctrl	0.000102707			Two-sided t-Student				ADIPOQ	0.000473203
				GoF vs Ctrl	0.00479377			FABP4	0.0320706
								FASN	0.0560989

## Sheet: Fig.5
Figure 5j	Different assays (% LoF vs Control)									Figure 5k	Different assays (% GoF vs Control)
	Ctrl_Rep#1	Ctrl_Rep#2	Ctrl_Rep#3	Ctrl_Rep#4	LoF_Rep#1	LoF_Rep#2	LoF_Rep#3	LoF_Rep#4			Ctrl_Rep#1	Ctrl_Rep#2	Ctrl_Rep#3	Ctrl_Rep#4	GoF_Rep#1	GoF_Rep#2	GoF_Rep#3	GoF_Rep#4
APOC1 (RT-PCR)	125.611	90.6866	116.389	67.3132	221.754	251.222	313.608	605.85		APOC1 (RT-PCR)	89.0969	98.8591	98.1763	112.775	76.4955	80.2986	80.2986	83.1303
APOC1 (ELISA)	105.263	98.6842	98.6842	97.3684	131.579	123.684	126.316	136.842		APOC1 (ELISA)	113.955	88.968	102.236	90.5672	76.9731	81.6958	83.5276	82.5545
TGs (spectrophotometer)	105.296	99.2208	97.8882	97.5946	103.512	119.91	115.031	102.947		TGs (spectrophotometer)	90.7432	111.694	93.5247	104.038	88.8038	83.6236	75.8915	91.7384
Two-sided t-Student										Two-sided t-Student
APOC1 (RT-PCR)	0.0316728									APOC1 (RT-PCR)	0.00818323
APOC1 (ELISA)	0.000130707									APOC1 (ELISA)	0.0252834
TGs (spectrophotometer)	0.065375									TGs (spectrophotometer)	0.0454771

## Sheet: Fig.S2a-b
Figure S2a
Concentration (ng/uL)	Volum (uL)	DNA (ng)	Copies	Log10 Copies	Mean Ct value									https://www.thermofisher.com/es/es/home/brands/thermo-scientific/molecular-biology/molecular-biology-learning-center/molecular-biology-resource-library/thermo-scientific-web-tools/dna-copy-number-calculator.html
8	2	16	2.85072e+09	9.45495	8.86									https://www.idtdna.com/pages/education/decoded/article/calculations-converting-from-nanograms-to-copy-number
0.8	2	1.6	2.85072e+08	8.45495	12.46
0.08	2	0.16	2.85072e+07	7.45495	14.32
0.008	2	0.016	2.85072e+06	6.45495	17.62
0.0008	2	0.0016	285072	5.45495	20.845
8e-05	2	0.00016	28507.2	4.45495	24.495
8e-06	2	1.6e-05	2850.72	3.45495	27.54
8e-07	2	1.6e-06	285.072	2.45495	30.895
8e-08	2	1.6e-07	28.5072	1.45495	33.835
8e-09	2	1.6e-08	2.85072	0.454954	36.46
0	2	0	0	0	37.88
Avogadro num	6.02214e+23
Plasmid length (bp)	5200
Avg molar mass base pair (g/mol)/bp	650
Factor	1000000000										slope	OY value
									Ct value (y)	Copies (x)	-3.1042	38.093
Formule	Copies = (amount DNA(ng) × 6,022 × 10^23) / (length(bp) × 1 × 10^9 × 650 Da)
									Example:	Ct values	Equation	Copies
									Ct value	22	5.18427	152850
										24	4.53998	34671.9
										31	2.28497	192.739
										35	0.996392	9.91727
Figure S2b									Figure S2b*					Figure S2b**
Lean	Day 0	Day 2	Day 5	Day 7	Day 9	Day 12	Day 14		Lean	Day 0	Day 7	Day 14		Woman	Day 0	Day 7	Day 14	Man	Day 0	Day 7	Day 14
Rep#1 (Cts)	40	40	35.73	34.6	32.95	33.53	33.71		Rep#1 (Cts)	40	34.73	32.09		Rep#1 (Cts)	40	35.48	31.78	Rep#1 (copies)	40	36.22	32.54
Rep#2 (Cts)	40	40	35.97	34.87	32.87	33.67	33.59		Rep#2 (Cts)	40	35.22	32.13		Rep#2 (Cts)	40	34.95	31.75	Rep#2 (copies)	40	35.89	31.99
Rep#3 (Cts)	40	40	36.47	35.14	32.93	33.12	33.62		Rep#3 (Cts)	40	35.06	31.81		Rep#3 (Cts)	40	35.21	31.81	Rep#3 (copies)	40	35.81	32.07
									Rep#4 (Cts)	40	35.91	32.08		Rep#4 (Cts)	40	35.07	31.6	Rep#4 (copies)	40	36.1	32.16
Rep#1 (copies)	0.243036	0.243036	5.77068	13.3429	45.372	29.5083	25.8201									Rep#6 (Cts)	31.26			Rep#6 (Cts)	32.72
Rep#2 (copies)	0.243036	0.243036	4.82961	10.9212	48.1459	26.5977	28.2238		Rep#1 (copies)	0.243036	12.1163	85.868				Rep#7 (Cts)	31.92			Rep#7 (Cts)	32.33
Rep#3 (copies)	0.243036	0.243036	3.33304	8.93906	46.0501	39.9966	27.6027		Rep#2 (copies)	0.243036	8.42404	83.3577				Rep#8 (Cts)	31.57			Rep#8 (Cts)	32.32
									Rep#3 (copies)	0.243036	9.48557	105.69
ANOVA (post-hoc Bf)									Rep#4 (copies)	0.243036	5.04941	86.5074		Rep#1 (copies)	0.243036	6.94645	108.068	Rep#1 (copies)	0.243036	4.01214	61.4988
Day7 vs 0	0.0158312													Rep#2 (copies)	0.243036	10.292	110.5	Rep#2 (copies)	0.243036	5.12488	92.4796
Day14 vs 0	2.33952e-06								ANOVA (post-hoc Bf)					Rep#3 (copies)	0.243036	8.48676	105.69	Rep#3 (copies)	0.243036	5.4382	87.1514
Day14 vs 7	0.000495328								Day7 vs 0	0.262555				Rep#4 (copies)	0.243036	9.41547	123.504	Rep#4 (copies)	0.243036	4.38564	81.5233
									Day14 vs 0	2.2801e-08						Rep#6 (copies)	158.932			Rep#6 (copies)	53.8122
Obese	Day 0	Day 2	Day 5	Day 7	Day 9	Day 12	Day 14		Day14 vs 7	5.4361e-08						Rep#7 (copies)	97.4083			Rep#7 (copies)	71.8649
Rep#1 (Cts)	40	40	40	35.04	33.08	33.82	33.58									Rep#8 (copies)	126.283			Rep#8 (copies)	72.4
Rep#2 (Cts)	40	40	35.9	34.61	33.9	33.08	33.03		Obese	Day 0	Day 7	Day 14
Rep#3 (Cts)	40	37.24	36.97	34.96	32.9	33.92	33.19		Rep#1 (Cts)	40	36.57	32.15		ANOVA (post-hoc Bf)				ANOVA (post-hoc Bf)
									Rep#2 (Cts)	40	35.76	32.06		Day7 vs 0	>0,999999999999			Day7 vs 0	>0,999999999999
Rep#1 (copies)	0.243036	0.243036	0.243036	9.62734	41.2011	23.797	28.4339		Rep#3 (Cts)	40	36.26	31.86		Day14 vs 0	5.8089e-08			Day14 vs 0	1.21801e-07
Rep#2 (copies)	0.243036	0.243036	5.08701	13.2443	22.4259	41.2011	42.7579		Rep#4 (Cts)	40	36.44	31.94		Day14 vs 7	1.33728e-07			Day14 vs 7	2.43977e-07
Rep#3 (copies)	0.243036	1.88273	2.30021	10.2159	47.0863	22.0957	37.9728
									Rep#1 (copies)	0.243036	3.09475	82.1302
ANOVA (post-hoc Bf)									Rep#2 (copies)	0.243036	5.64368	87.8003
Day7 vs 0	>0,9999								Rep#3 (copies)	0.243036	3.89485	101.841
Day14 vs 0	0.0013								Rep#4 (copies)	0.243036	3.40804	95.9739
Day14 vs 7	0.0266
									ANOVA (post-hoc Bf)
									Day7 vs 0	0.899601
									Day14 vs 0	3.396e-09
									Day14 vs 7	5.04e-09

[truncated: 1 more sheets: Fig.S2c-d]
